# Supplementary material for: A network analysis of patient referrals in two district health systems in Tanzania
Source: Health Policy Plan. 2020 Dec 24;36(2):162–75. doi: 10.1093/heapol/czaa138 (PMC7996649; doi:10.1093/heapol/czaa138)
Supplement: czaa138_Supplementary_Data [file czaa138_supplementary_data.zip]

Archive with 11 entries (11 files):
- 20200618_figure1.docx
- 20200618_figure2.docx
- 20200618_figure3.docx
- 20200904_appendix_anonymous.pdf
- 20200904_table1.docx
- 20200904_table2.docx
- 20200904_table3.docx
- 20200904_table4.docx
- 20200904_table5.docx
- 20200904_table6.docx
- 20200904_table7.docx
